# Supplementary material for: Utility of ctDNA Liquid Biopsies from Cancer Patients: An Institutional Study of 285 ctDNA Samples
Source: Cancers (Basel). 2022 Nov 28;14(23):5859. doi: 10.3390/cancers14235859 (PMC9739663; doi:10.3390/cancers14235859)
Supplement: Supplementary file 1 [file cancers-14-05859-s001.zip]

Archive with 1 entries (1 files):
- cancers-2069645-supplementary.pdf
